# Supplementary material for: Investigation of N-Acetyltransferase 2-Mediated Drug Interactions of Amifampridine: In Vitro and In Vivo Evidence of Drug Interactions with Acetaminophen
Source: Pharmaceutics. 2023 May 11;15(5):1471. doi: 10.3390/pharmaceutics15051471 (PMC10221159; doi:10.3390/pharmaceutics15051471)
Supplement: Supplementary file 1 [file pharmaceutics-15-01471-s001.zip]

Archive with 1 entries (1 files):
- pharmaceutics-2278426-supplementary.pdf
